# Supplementary material for: Lung mesenchymal stromal cells influenced by Th2 cytokines mobilize neutrophils and facilitate metastasis by producing complement C3
Source: Nat Commun. 2021 Oct 27;12:6202. doi: 10.1038/s41467-021-26460-z (PMC8551331; doi:10.1038/s41467-021-26460-z)
Supplement: Supplementary file 3 — Source data [file 41467_2021_26460_MOESM3_ESM.xlsx]

## Sheet: Fig.1
	Fig.1B									Fig.1C	Metastasis model				Fig.1D	Colonization model					Fig.1E	Metastasis model
	CD45 cells number (100000)				LMSC number (10000)					PBS	A-LMSC	PM-LMSC	M-LMSC		4T1	4T1+WT-LMSC	4T1+A-LMSC	4T1+PM-LMSC	4T1+M-LMSC		4T1	4T1+WT-LMSC	4T1+A-LMSC	4T1+PM-LMSC	4T1+M-LMSC
	WT	A	PM	M	WT	A	PM	M		3	4	10	25		17	49	34	86	139		6	16	12	27	40
	4.5305	34.1466	98.8203	140.22	1.146	2.147	1.737	2.226		4	2	14	22		5	38	61	87	158		11	9	11	29	38
	9.3316	27.249	97.4817	147.757	1.351	1.397	3.06	2.118		1	5	15	28		10	46	47	99	157		7	6	7	28	30
	7.5159	16.8685	65.3205	144.739	1.376	2.778	2.382	3.006		0	0	14	12		6	34	57	108	126		8	12	16	19	45
	8.5294	16.0117	139.249	110.436	1.879	1.294	2.445	4.854		0	0	22	30		8	62	50	102	132		2	18	14	14	39
	7.4589	28.8222			1.137	1.489				0	7	36	36			51	58	95	115		5	21	22	29	29
																58	51	70	137		1	7	12	26	60
																43	45	72	98		2	6	10	44	40
																61	56		130
																50	39

## Sheet: Fig.2
	Fig.2B					Fig.2F								Fig.2G								Fig.2H	Colonization model
	C3 ELISA (ng/mL)					Colonization model				Metastasis model				Colonization model				Metastasis model				4T1 cells 5X10000			4T1 cells 1X100000
	WT-LMSC	A-LMSC	PM-LMSC	M-LMSC		4T1	SCR	shc3		4T1	SCR	shc3		4T1	WT	C3KO LMSC		4T1	WT	C3KO LMSC		4T1	4T1+mc3a		4T1	4T1+mc3a
	15.875	28	123.625	153		12	31	14		8	34	39		0	50	26		6	19	7		0	6		70	100
	46	18.75	88	106.75		10	26	15		7	88	29		2	59	32		5	14	2		1	7		52	102
	29.375	51	91.25	197.125		16	32	25		6	28	0		2	39	33		2	60	1		3	9		72	76
	47.125	49.875	70.25	107.625		8	34	16		9	100	1		1	41	24		4	40	8		1	13		63	80
						6	40	14		5	44	3		1	58	10						1	5		58	46
																									47	98
																									30

## Sheet: Fig.3
	Fig.3A				Fig.3B				Fig.3D	Neutrophils number (100000)						Fig.3E	Neutrophils number (10000)
	4T1	4T1+non-neu	4T1+neu		4T1	4T1+LMSC+IgG	4T1+LMSC+α-Ly6G		WT mice			C3aR KO mice				WT mice			C3aR KO mice
	5	11	13		2	28	16		4T1	4T1+LMSC	4T1+c3koLMSC	4T1	4T1+LMSC	4T1+c3koLMSC		PBS	LMSC	c3koLMSC	PBS	LMSC	c3koLMSC
	7	3	24		3	30	18		1.605	15.0247	11.2854	1.3162	3.1173	4.0175		2.1032	4.6116	3.5876	0.27	0.7482	1.2706
	3	10	12		4	28	12		8.6677	21.6439	6.8817	2.0406	3.535	5.4959		1.901	6.0372	3.674	0.6752	1.3722	1.6012
	3	3	23		8	26	8		7.1339	12.1883	4.4585	2.1013	5.3771	0.1173		1.3804	3.8608	3.2356	0.84	1.5342	1.3376
	10	1	14		4	30	6		5.4422	12.8823	8.2744	1.9545	6.2301	0.0032		0.7446	4.4272	3.0096	1.6198	0.6458	2.3392
									2.4697	34.9436	10.9324		3.4258	3.6751		1.8124			1.312	1.201	2.5316
													4.6546
	Fig.3F
	WT Mice		C3aR KO mice
	4T1	4T1+LMSC	4T1	4T1+LMSC
	24	40	20	35
	26	36	23	26
	33	42	24	22
	23	41	22	30
	20	28	24	16
	4	32	0	16
	9	16	0	10
	2	29	1	12
	1	10	0	6
	1	49	0	12

## Sheet: Fig.4
	Fig.4G
	4T1	4T1+DNaseI	4T1+LMSC	4T1+LMSC+DNaseI
	6	4	40	19
	6	10	33	10
	6	6	29	3
	5	3	32	1

## Sheet: Fig.5
	Fig.5A
	IL-6 (pg/mL)				IL-13 (pg/mL)				IL-12 (pg/mL)				G-CSF (pg/mL)
	WT	A	PM	M	WT	A	PM	M	WT	A	PM	M	WT	A	PM	M
	10.05	9.09	12.02	15.63	141.95	497.05	472.66	182.3	177.66	221	261.98	661.89	20.07	167.11	88.48	2341.39
	12.47	10.64	23.57	15.42	114.37	601.02	601.2	330.36	163.45	221.36	404.42	613.31	27.31	56.33	343.16	2142.98
	9.94	9.7	18.24	14.67	168.96	273.36	878.92	423.61	151.43	205.17	332.33	430.85	69.63	53.9	542.75	713.49
	8.85	10.17	17.41	18.03	241.23	168.96	509.21	298.81	260.16	103.47	268.19	763.21	39.21	185.77	1652.89	1372
	Fig.5B											Fig.5D										Fig.5E	Fold change of C3 mRNA
	Fold change of C3 mRNA					C3 ELISA (ng/mL)						Fold change of C3 mRNA				C3 ELISA (ng/mL)						Med	IL-13	IL-4	IL-4/13
	Med	IL-6	IL-12	IL-13	G-CSF	Med	IL-6	IL-12	IL-13	G-CSF		WT	WT+IL-13	stat6-/-LMSC	stat6-/-LMSC+IL-13	WT	WT+IL-13	stat6-/-LMSC	stat6-/-LMSC+IL-13			1	1.45	2.36	4.02
	1	1.18656	0.96778	2.77765	1.0471	32	34	32	53	28		0.999932	2.90173	0.135548	0.201497	43	121.823	40.6471	22.6471			0.85	1.56	2.26	3.62
	1.03115	1.1399	0.933458	2.84502	1.0183	26	30	28	45	23		0.889267	3.1446	0.141411	0.215616	63.7059	92.5294	44.5294	37.7059			0.87	1.92	2.92	3.88
	1	0.918553	0.965593	2.30901	0.963541	39	47	39	65	40		1.09156	2.54456	0.153225	0.176817	50.8333	106.25	47.9167	58.75
	0.967059	0.938016	0.987376	2.58786	0.899738							1.27228	2.42652	0.18195	0.202753	64.1667	122.917	48.75	61.6667
	Fig.5F	IL-4 ELISA (pg/mL)				Fig.5G
	WT-PE	A-PE	PM-PE	M-PE		WT-LMSC+Med	WT-LMSC+il4/13	stat6-/-LMSC+Med	stat6-/-LMSC+il4/13
	27.5122	29.5854	32.0244	40.0732		39	64	34	28
	19.9512	28.9756	41.1707	29.9512		29	66	32	22
	21.5366	21.0488	42.8781	45.8049		28	31	29	29
	23.4878	30.6829	37.3902	45.9268		13	69	28	30
						38	72	13	5
						16	26	9	13
						43	57	11	14
						33	34	5	10

## Sheet: Fig.6
	Fig.6A			Fig.6B	Colonization model						Fig.6C	Metastasis model						Fig.6D	Colonization model
	Fold change of C3 mRNA			WT mice		T-bet-/- mice		Stat6-/- mice			WT mice		T-bet-/- mice		Stat6-/- mice
	Med	Th2-CM		4T1	4T1+LMSC	4T1	4T1+LMSC	4T1	4T1+LMSC		4T1	4T1+LMSC	4T1	4T1+LMSC	4T1	4T1+LMSC		4T1+IgG	4T1+αIL4	4T1+LMSC+IgG	4T1+LMSC+αIL4
	1	13.0035		3	36	9	121	13	11		14	28	10	50	0	1		3	3	36	38
	2.45151	30.9031		2	32	11	142	19	14		2	39	32	60	1	0		1	3	61	3
	3.29191	26.619		6	23	25	158	17	22		16	43	21	88	0	0		2	1	112	25
				2	16		140	17	26		23	55	31	61	0	1		3	4	78	58
				7	46		133	19	14		20	28	29	55	0	11		2	1	81	63
				1							4	45	40	19	0	0		2	1		26
				5							12	51		50	0	0
											30	17		21	0	0
												14			0	0
		Fig.6E	Colonization model								Fig.6F	Colonization model			Fig.6G	Colonization model
		4T1	4T1+WT-CD4+T	4T1+t-bet-/--CD4+T	4T1+stat6-/--CD4+T	4T1+LMSC	4T1+LMSC+WT-CD4+T	4T1+LMSC+t-bet-/--CD4+T	4T1+LMSC+stat6-/--CD4+T		4T1+LMSC	4T1+LMSC+Th1	4T1+LMSC+Th2		4T1	4T1	4T1+LMSC	4T1+LMSC
		1	6	2	3	1	3	16	4		15	9	33		PBS	IL-4/13	PBS	IL-4/13
		1	2	2	0	1	6	14	2		9	20	55		1	0	7	40
		0	3	2	0	3	16	15	4		8	15	45		7	17	11	2
		1	2	0	1	1	10	22	5		16	19			0	8	4	38
		2	8			0	9	33	11						1	20	1	28
															2	3	1	10

## Sheet: Fig.7
	Fig.7A	C3a (ug/mL)
	Healthy	Localized	Metastatic
	1008.71	8895	16529.1
	2177.9	5135.26	2934.43
	848.235	5433.29	5318.66
	1215.04	5318.66	6143.97
	2728.11	8413.57	4330.13
	4791.38	6785.88	3868.09
	309.491	6006.42	6440.28
		8803.3	12378.2
		7267.31	2717.79
		3071.99	4543.6
		3614.99	4330.1
		541.036	3615
		900.963	4330.1
		949.106	19603.1
		3046.4	4543.6
		6585.7	6291.5
		3868.1	3868.1
		5312.2	4330.1
		3615
		3868.1
		5312.2
		4543.6
		5487.6

## Sheet: sFig.1
	sFig.1A
	Neutrophils number 10000				Macrophages number 10000				T cells number 10000				B cells number 10000
	WT	A	PM	M	WT	A	PM	M	WT	A	PM	M	WT	A	PM	M
	8.256	194.046	265.506	479.538	5.341	20.686	43.812	42.396	15.36	30.567	34.326	99.204	7.418	10.632	10.848	20.694
	7.743	129.084	405.747	594.549	8.459	10.175	36.336	45.144	42.271	32.783	108.435	49.494	20.335	9.124	26.157	15.078
	16.24	100.785	188.73	886.53	7.856	11.046	17.583	78.267	25.49	20.83	59.709	87.012	11.627	7.915	8.058	21.492
	10.981	101.641	848.217	554.895	8.742	7.435	56.577	58.434	34.172	20.918	113.652	104.022	13.13	3.503	21.876	11.502
	16.225	142.011			6.81	11.834			24.21	35.167			12.125	11.563
	sFig.1F
	Time	WT-LMSC			A-LMSC			PM-LMSC			M-LMSC
	1d	0.514	0.504	0.497	0.521	0.494	0.495	0.54	0.509	0.53	0.555	0.498	0.565
	3d	0.64	0.649	0.617	0.629	0.616	0.659	0.701	0.654	0.683	0.664	0.562	0.696
	5d	0.941	0.829	0.776	0.829	0.893	0.775	1.046	0.993	0.827	0.849	0.753	0.858
	7d	0.832	0.719	0.699	0.747	0.786	0.656	1.022	0.864	0.663	0.77	0.69	0.604

## Sheet: sFig.2
	sFig.2B
	Fold change of C3 mRNA
	WT-LMSC	A-LMSC	PM-LMSC	M-LMSC
	1	0.885111	1.66452	2.09027
	0.999907	1.15425	2.72845	3.05324
	1.09875	1.10766	2.73031	3.13151

## Sheet: sFig.3
	sFig.3A					sFig.3B				sFig.3D			sFig.3E			sFig.3F			sFig.3G			sFig.3H			sFig.3I
	Neutrophils (%)					Neutrophils number (100000)				Neu	Non-Neu		Neutrophils number(10000)			Neutrophils number			Neutrophils number			Neutrophils number			C3aR KO mice
	4T1	4T1+LMSC+IgG	4T1+LMSC+α-Ly6G			4T1	SCR	shc3		0.513771	0.215709		PBS	mC3a		Med	LMSC		SCR	shc3		Med	mC3a		4T1	4T1+LMSC
	8.61	14.13	7.06			1.03768	1.67898	0.765407		0.370555	0.21742		6.162	11.5696		807	5120		2616	925		784	2768		28	28
	8.55	20.58	2.15			0.986887	3.05044	0.843572		0.353334	0.242753		4.18	9.602		791	3774		2432	469		880	2749		60	21
	10.58	17.41	5.96			0.834808	1.51039	0.620409								865	4060		1620	580		861	2851		34	44
	6.09	21.24	2.34			1.18831	1.61834	0.828293																	10	50
	8.76	28.88	4.78			1.34725		0.717542																	12	10

[truncated: 3 more sheets: sFig.4, sFig.5, sFig.6]
